# Supplementary material for: The accuracy of healthcare worker versus self collected (2-in-1) Oropharyngeal and Bilateral Mid-Turbinate (OPMT) swabs and saliva samples for SARS-CoV-2
Source: PLoS One. 2020 Dec 16;15(12):e0244417. doi: 10.1371/journal.pone.0244417 (PMC7744114; doi:10.1371/journal.pone.0244417)
Supplement: S3 File — (XLSX) [file pone.0244417.s003.xlsx]

## Sheet: Ct values for all (n=401)
Ct Values of 'N' Gene
Subject No	Self-swab	HCW swab	Saliva
CGH001	16.37	12.55	24
CGH002	28.2	28.79	27.25			Summary	N	Minimum	Maximum	Mean	SD
CGH003	13.34	15.97	24.3			Self-swab	297	13.24	42.51	30.6624	6.44464
CGH004	.	.	.			HCW swab	331	12.55	40.89	30.6163	6.34312
CGH005	18.69	15.07	27.85			HCW swab	281	17.75	44.17	32.0619	5.24025
CGH006	19.96	16.05	22.66
CGH007	13.24	16.68	26.91
CGH008	19.67	23.54	33.15
CGH009	30.78	29.28	34.87
CGH010	33.73	23.87	36.56
CGH011	33.64	34.14	33.73
CGH012	27.29	24.4	20.56
CGH013	24.43	30.29	34.59
CGH014	31.74	27.42	31
CGH015	17.64	16.36	20.79
CGH016	36.04	.	37.65
CGH017	14.26	16.24	28.21
CGH018	27.63	25.35	33.83
CGH019	16.43	16.09	33.3
CGH020	31.27	34.02	34.07
CGH021	23.85	23.96	31.32
CGH022	18.17	17.12	30.23
CGH023	.	.	.
WHC001	37.61	34.95	.
WHC002	36.77	.	34.92
WHC003	39.16	35.48	.
WHC004	38.86	39.14	.
WHC005	36.8	.	.
WHC006	39.32	36.64	.
WHC007	.	35.08	24.15
WHC008	33.81	34.96	.
WHC009	32.08	34.32	29.55
WHC010	.	35.21	40.12
WHC011	37.29	.	.
WHC012	34.16	30.26	27.97
Whc013	31.94	28.89	31.91
WHC014	.	.	.
WHC015	23.64	32.13	27.67
WHC016	.	33.61	.
WHC017	40.26	39.37	39.47
WHC018	39.1	33.91	32.85
WHC019	.	.	.
WHC020	.	32.42	.
WHC021	.	.	.
WHC022	.	.	.
WHC023	.	.	.
WHC024	.	34.98	.
WHC025	.	37.85	.
Whc026	.	.	38.69
WHC027	.	.	.
WHC028	36.51	37.39	.
WHC029	22.41	31.38	24.8
WHC030	.	.	.
WHC031	37.23	31.81	39.27
WHC032	.	38.15	39.74
WHC033	.	35.54	38.18
WHC034	.	.	.
WHC035	.	37.32	.
WHC036	.	35.96	.
WHC037	.	36.78	39.85
WHC038	39.5	.	.
WHC039	25.24	33.56	37.57
WHC040	.	.	.
WHC041	.	38.74	42.89
WHC042	.	.	32.52
WHC043	.	.	28.77
WHC044	34.17	35.39	.
WHC045	33.32	31.87	.
WHC046	.	38.82	39.27
WHC047	15.31	16.68	24.31
WHC048	.	36.35	.
WHC049	.	31.4	27.95
WHC050	29.51	30.17	32.81
WHC051	33.84	36.13	37.85
WHC052	.	34.37	38.67
WHC053	22.54	27.16	30.7
WHC054	18.91	16.58	22.68
WHC055	23.27	25.08	36.9
WHC056	32.23	28.98	33.63
WHC057	.	34.54	.
WHC058	33.16	27.85	28.28
WHC059	23.04	17.71	27.49
WHC060	.	.	.
WHC061	14.12	15.48	19.4
WHC062	39.19	.	35.02
WHC063	36.2	34.88	39.52
WHC064	28.36	31.99	.
WHC065	.	26.32	31.45
WHC066	.	35.93	.
WHC067	.	.	.
WHC068	31.57	32.18	36.74
WHC069	21.89	19	19.29
WHC070	34.56	38.1	28.53
WHC071	18.51	16.64	21.62
WHC072	22.98	22.21	.
WHC073	.	39.68	36.82
WHC074	.	.	.
WHC075	31.27	31.94	30.83
WHC076	21.2	29.57	36.1
WHC077	33.07	38.75	.
WHC078	26.64	30.22	19.09
WHC079	.	35.64	.
WHC080	27.8	26.7	30.45
WHC081	35.73	28.15	27.81
Whc082	36.27	36.07	35
WHC083	32.73	28.51	38.58
WHC084	24.54	30.73	26.37
WHC085	.	39.53	.
WHC086	25.59	22.85	25.71
WHC087	.	.	.
WHC088	30.04	33.34	36.85
WHC089	31.91	29.35	28.86
WHC090	29.05	27.21	24.96
WHC091	36.81	39.31	35.75
WHC092	36.79	34.86	36.5
WHC093	28.26	26.19	28.27
WHC094	33.75	34.01	32.74
WHC095	30.25	30.71	18.71
WHC096	39.22	35.62	34.53
WHC097	.	.	38.72
WHC098	.	36.51	36.93
WHC099	31.65	32.38	35.9
WHC100	32.26	30.63	34.19
WHC101	35.13	36.53	34.17
WHC102	36.64	31.7	34.42
WHC103	28.83	37.49	29.93
WHC104	.	.	.
WHC105	36.09	39.44	.
WHC106	.	26.43	.
WHC107	30.09	25.59	26.28
WHC108	18.72	24.06	33.37
WHC109	33.34	33.15	29.42
WHC110	.	35.67	26.35
WHC111	37.35	.	34.68
WHC112	38.78	39.5	34.95
WHC113	.	39.47	.
WHC114	37.31	.	33.78
WHC115	30.09	31.25	38.11
WHC116	39.67	37.38	.
WHC117	28.14	28.39	29.51
WHC118	22.08	21.07	25.98
WHC119	.	.	35.66
WHC120	35.73	36.44	.
WHC121	30.17	30.13	30.06
WHC122	27.73	30.54	28.78
WHC123	37.18	32.22	38.58
WHC124	.	35.26	.
WHC125	35.04	35.09	38.33
WHC126	31.27	25.31	27.48
WHC127	.	.	.
WHC128	33.54	27.77	32.89
WHC129	38.31	36.96	23.33
WHC130	35.22	34.86	.
Whc131	35.12	.	36.88
WHC132	38.16	38.16	.
Whc133	.	37.34	31.46
WHC134	23.2	26.49	31.48
WHC135	27.28	31.58	28.23
WHC136	38.88	33.97	32.12
WHC137	28.11	25.81	22.85
WHC138	18.25	19.76	18.68
WHC139	.	32.74	37.39
WHC140	37.69	35.54	35.98
WHC141	29.99	27.58	31.91
WHC142	26.33	31.08	30.5
WHC143	33.8	35.23	38.09
WHC144	.	33.69	34.52
WHC145	32.27	31.85	25.5
WHC146	26.17	32.86	34.12
WHC147	.	40.89	.
WHC148	29.77	37.33	.
WHC149	.	35.98	32.99
WHC150	35.59	33.7	33.99
WHC151	29.41	28.07	33.32
WHC152	32.79	32.72	36.96
WHC153	26.04	25.26	29.79
WHC154	32.78	35.91	30.37
WHC155	31.28	31.05	24.78
WHC156	22.92	25.95	26.33
WHC157	22.73	21.96	30.99
WHC158	25.45	22.88	28.43
WHC159	30.87	31.53	36.95
WHC160	29.37	25.35	37.07
WHC161	25.46	18.93	34.9
WHC162	30.75	28.62	.
WHC163	27.69	27.89	29.26
WHC164	27.31	28.4	31.7
WHC165	.	.	.
WHC166	34.55	.	36.78
WHC167	35.65	34.91	.
WHC168	35.62	35.4	35.63
WHC169	24.65	28	22.67
WHC170	30.09	24.28	37.91
WHC171	34.72	.	.
WHC172	27.96	27.42	32.11
WHC173	27.77	36.73	31.76
Whc174	20.72	21.36	28.84
WHC175	33.07	31.37	.
WHC176	29.79	28.16	23.48
WHC177	36.14	32.01	34.42
WHC178	23.39	19.94	26.69
WHC179	23.46	23.52	34.45
WHC180	.	37.6	37.54
WHC181	25.44	19.81	32.95
WHC182	.	36.78	.
WHC183	29.74	24.44	28.13
WHC184	16.51	19.94	32.84
WHC185	26.28	27.71	24.89
WHC186	35.62	34.07	38.03
WHC187	20.88	17.79	24.96
WHC188	34.77	32.93	35.73
WHC189	.	32.04	.
WHC190	39.1	38.05	31.47
WHC191	29.5	31.98	.
WHC192	37.29	.	.
WHC193	32.71	30.82	33.76
WHC194	36.19	36.66	37.62
WHC195	32.61	38.7	34.08
WHC196	.	28.21	.
WHC197	25.3	30.1	33.59
WHC198	38.99	31.43	35.55
WHC199	.	38.86	.
WHC200	19.39	17.18	28.7
WHC201	37.31	.	36.37
WHC202	.	.	.
WHC203	31.14	36.91	35.37
WHC204	.	.	.
WHC205	27.65	23.57	26.1
WHC206	42.21	.	.
WHC207	29.75	31.55	30.32
WHC208	38.8	37.41	.
WHC209	.	.	41.25
WHC210	37.73	.	44.17
WHC211	.	.	.
WHC212	.	.	.
WHC213	.	.	.
WHC214	23.85	26.53	29.44
WHC215	28.62	24.57	23.69
WHC216	39.91	.	.
WHC217	29.89	24.18	32.07
WHC218	38.91	.	.
WHC219	.	.	.
WHC220	38.4	28.58	36.55
WHC221	23.14	26.77	25.19
WHC222	30.9	29.1	.
WHC223	.	37.19	.
WHC224	29.88	28.26	26.76
WHC225	30.16	30.89	27.92
WHC226	19.68	20.79	24.66
WHC227	34.14	37.37	36.35
WHC228	40.37	.	36.98
WHC229	41.06	33.66	.
WHC230	.	.	.
WHC231	42.51	39.51	.
WHC232	23.62	21.39	34.3
WHC233	.	.	.
WHC234	35.31	35.21	.
WHC235	.	38.25	.
WHC236	.	.	37.7
WHC237	36.36	39.07	37.72
WHC238	36.8	35.72	33.25
WHC239	37.59	36.27	35.91
WHC240	32.83	30.53	26.85
WHC241	.	35.84	.
WHC242	36.13	33.29	.
WHC243	39.06	.	37.23
WHC244	.	.	.
WHC245	38.83	35.06	.
WHC246	.	.	.
WHC247	27.3	21.12	25.74
WHC248	23.51	24.66	.
WHC249	.	36	38.47
WHC250	.	.	.
WHC251	29.74	38.55	38.32
WHC252	18.93	18.33	29.42
WHC253	39.1	38.06	.
WHC254	22.2	20.99	30.36
WHC255	.	.	.
WHC256	.	.	.
WHC257	.	37.03	38.47
WHC258	.	39.69	37.76
WHC259	15.04	16.43	27.69
WHC260	.	.	36.72
WHC261	25.29	19.05	33.29
WHC262	38.08	35.93	35.48
WHC263	30.39	19.55	36.17
WHC264	.	30.62	39.35
WHC265	35.5	31.38	35.09
WHC3001	17.03	17.4	31.05
WHC3002	37.36	31.33	37.69
WHC3003	36.8	.	38.36
WHC3004	36.44	37.77	35.01
WHC3005	28.46	25.92	.
WHC3006	.	35.61	.
WHC3007	34.45	26.26	28.52
WHC3008	32.78	33.41	39.22
WHC3009	29.14	13.5	35.16
WHC3010	36.36	34.17	35.18
WHC3011	.	31	.
WHC3012	22.98	19.27	36.76
WHC3013	38.8	39.07	.
WHC3014	22.82	18.36	28.76
WHC3015	.	33.38	36.23
Whc3016	35.13	31.46	36.45
WHC3017	17.59	18.78	26.95
WHC3018	.	34.66	.
WHC3019	.	.	28.23
WHC3020	36.1	27.45	29.72
WHC3021	32.52	31.51	36.99
WHC3022	30.29	26.74	27.76
WHC3023	36.47	35.48	37.79
WHC3024	30.54	33.62	35.61
WHC3025	21.26	30.09	25.46
WHC3026	29.89	33.99	.
WHC3027	20.65	22.73	27.45
whc3028	28.46	35.77	30.45
WHC3029	38.98	33.87	.
Whc3030	37.87	38.11	.
WHC3031	30.14	29.9	31.83
WHC3032	.	35.56	31.3
Whc3033	34.21	38.32	34.23
WHC3034	34.62	29.34	.
WHC3035	.	34.79	35.53
WHC3036	28.66	29.63	28.28
WHC3037	36.09	30.84	.
WHC3038	34.02	33.85	33.61
WHC3039	27.18	35.65	32.46
WHC3040	30.73	31.03	31.25
WHC3041	31.46	.	36.79
WHC3042	33.43	35.04	34.05
whc3043	33.16	28.78	33.38
WHC3044	.	.	.
WHC3045	36.13	35.97	.
WHC3046	34.46	.	43.45
WHC3047	.	.	.
WHC3048	.	30.81	.
Whc3049	20.37	25.05	28.93
WHC3050	26.67	31.19	21.28
WHC3051	33.51	29.94	.
WHC3052	31.65	31.59	36.23
WhC3053	31.68	33.05	34.72
WHC3054	34.88	36.64	34.87
WHC3055	35.76	37.58	.
WHC3056	35.83	33.29	36.02
WHC3057	33.44	36.4	33.1
WHC3058	.	36.63	.
WHC3059	27.13	31.37	31.51
WHC3060	.	35.89	.
WHC3061	31.7	27.79	30.92
WHC3062	38.68	39.25	36.84
WHC3063	33.74	30.88	.
Whc3064	38.13	36.49	34.52
WHC3065	23.29	21.1	27.19
Whc3066	35.11	33.02	34.94
WHC3067	32.17	33.24	.
WHC3068	24.82	28.76	24.85
WHC3069	26.95	27.05	31.87
WHC3070	.	.	33.91
WHC3071	34.42	25.89	21.92
WHC3072	.	35.62	36.49
WHC3073	39.81	38.81	32.84
Whc3074	38.19	38.61	32
Whc3075	28.76	29.43	35.31
WHC3076	29.3	29.46	30.4
Whc3077	27.13	33.51	27.76
WHC3078	22.62	29.15	19.95
WHC3079	32.69	35.35	37.37
Whc3080	.	.	.
WHC3081	.	37.71	34.76
WHC3082	.	.	34.99
Whc3083	30.75	31.49	25.73
WHC3084	36.89	29.23	28.05
WHC3085	20.11	20.97	29.44
Whc3086	33.95	33.54	.
WHC3087	37.77	29.92	34.9
WHC3088	26.19	23.98	26.48
Whc3089	.	38.61	.
WHC3090	22.44	22.46	23.28
WHC3091	37.91	36.93	.
Whc3092	28.2	25.16	28.73
WHC3093	34.78	34.91	.
WHC3094	.	28.89	28.19
Whc3095	31.36	36.99	.
WHC3096	36.26	38.45	.
WHC3097	36.92	34.64	.
WHC3098	.	.	33.16
WHC3099	34.97	32.83	37.66
WHC3100	38.29	.	36
WHC3101	32.17	33.15	37.89
WHC3102	34.91	25.29	34.59
WHC3103	33.39	33.23	37.94
WHC3104	27.68	32.75	36.83
WHC3105	30.09	29.53	34.48
WHC3106	30.21	34.47	29.94
WHC3107	24.18	24.11	29.01
WHC3108	22.95	19.68	17.75
WHC3109	30.93	29.26	34.24
WHC3110	33.72	32.1	.
WHC3111	.	.	40.94
WHC3112	33.03	28.71	31.32
WHC3113	17.89	18.71	20.33
401	297	331	281
